# Supplementary material for: A new species of Aplectana Railliet & Henry, 1916 (Nematoda: Cosmocercidae) in the Brazilian Amazon and the taxonomic status of Aplectana longa
Source: Rev Bras Parasitol Vet. 2023 Dec 4;32(4):e014023. doi: 10.1590/S1984-29612023074 (PMC10704876; doi:10.1590/S1984-29612023074)
Supplement: Table S1 [file rbpv-32-4-e014023-Suppl.xlsx]

## Sheet: Oxyascaris spp.
Species	Total body length		Esophageal bulb width		Bulb width / total length ratio		Reference
	Males	Females	Males	Females	Male	Females
Oxyascaris caatingae	4.4–4.8	9.7–21.9	56–62	61–107	1.2%	0.48%	Félix-Nascimento et al. (2020)
O. caudacutus	2.78 –3.62	5.63 –16.21	61–70	70–113	1.9%	0.69%	Freitas (1958)
O. oxyascaris	4.09 – 6.06	9.71 –23.28	87–130	96–157	2. 15%	0.67%	Baker e Vaucher (1985)
O. similis	4.69–7.40	6.87–32.53	70–113	87–191	1.53%	0.58%	Freitas (1958)
O. mcdiarmidi	11.2–14.9	18.56	92–143	158	0.95%	0.85%	Bursey et al. (2007)
O. longum n comb.	5.6–6.5	10.7–20.8	96.2–110.4	108.8–136.9	1.69%	0.65%	Alcantara et al. (2021)
Variation					0.95%–2.15%	0.48%–0.85%

## Sheet: Aplectana spp. Neotropical
Species	Total body length		Esophageal bulb width		Bulb width / total length ratio		Reference
	Males	Females	Males	Females	Males	Females
A. adaechevarriae	2.2–3.5	3.4–5.2	0.1	0.11–0.15	2.8%	2.8%	Ramallo et al. (2008)
A. albae	3.75	4.31	91	114	2.43%	2.65%	Adamson & Baccam (1988)
A. artigasi	3.8–6	3–4	112	0.126–0.196	1.87%	4.9%	Puga & Torres (1999)
A. chilensis	2.27–2.69	3.25–3.40	0.087–0.093	0.081–0.099	3.46%	2.91%	Lent & Freitas (1948)
A. crossodactyli	Not avaiable	Not avaiable	Not avaiable	Not avaiable	Not avaiable	Not avaiable
A. crucifer	2023-05-03	2023-02-04	0.14	0.17	0.04	0.04	Travassos (1925)
A. delirae	3.97–4.07	3.83–4.64	0.11–0.12	0.12–0.14	2.95%	0.03	Fabio (1971)
A. herediaensis	2.3-2.8	2.9-3.3	0.061–0.079	0.082-0.098	2.82%	2.97%	Bursey et al. (2006)
A. elenae	1.7–2		0.070–0.102		5.1%	-	Rêbelo et al. (2020)
A. incerta	2.34–2.53	2.68-3.88	Not avaiable	Not avaiable			Baker (1985)
A. itzocanensis	2.55–3.70		Not avaiable	Not avaiable			Baker (1985)
A. lopesi	3.28	10.21–11.05	76	88	2.32%	0.80%	Silva (1954)
A. nebulosa	2.2–3.5	2.9–5.8	0.039–0.061	0.048–0.075	1.74%	1.29%	Piñero-Gomez et al. (2017)
A. nordestina	2.1–2.9	1.55–3.33	0.085–0.156	0.066–0.165	5.38%	0.05	Amorim et al. (2017)
A. macintoshii		3–6	0.06	0.6-0.12	–	0.02	Travassos (1931)
A. membranosa	2–2.5	3–3.5	85	142	3.4%	0.04	Miranda (1924)
A. meridionalis	2.32–2.58	3.42–3.97	0.075–0.087	0.105 - 0.112	3.37%	2.82%	Lent & Freitas (1948)
A. minaensis	2.25–3.38	2.7–3.98	0.105–0.145	0.140–0.240	4.29%	0.06	Vieira et al. (2020)
A. micropenis	2023-05-02		0.08 –0.15		0.06		Travassos (1931)
A. papillifera	4.4–5.2	5.8–8.5	145	194	2.79%	2.28%	Araujo (1977)
A. paraelenae	2.08	3.42	Not avaiable	Not avaiable	Not avaiable		Baker & Vaucher (1986)
A. pusilla	2	2023-06-02	92	92	4.60%	3.54%	Miranda (1924)
A. raillieti	2023-01-02	2023-07-05	0.1	0.13	4.7%	2.28%	Travassos (1931)
A. tarija	2023-11-03	4.7–5.8	0.10	0.15–0.19	3.22%	3.28%	Ramallo et al. (2007)
A. travassosi	2.7–3.18	2.9–3.12	0.09–0.10	0.10 - 0.13	3.14%	4.17%	Gomes & Motta (1967)
A. tucumanensis	2.1–3.0	3.0–4.5	0.11–0.15	0.14	0.05	3.11%	Ramallo et al. (2008)
A. vellardi	3.4–3.7	3.8–4.9	0.09–0.10	0.12 - 0.14	2.70%	2.86%	Travassos (1931)
Variation					1.74% – 6%	0.80%–6%
